# Supplementary material for: Cardiac and Vascular Adaptation During Pregnancy in Asian and Caucasian Women: Insights from a Prospective Cohort Study
Source: J Clin Med. 2026 Jan 16;15(2):756. doi: 10.3390/jcm15020756 (PMC12841702; doi:10.3390/jcm15020756)
Supplement: Supplementary file 1 [file jcm-15-00756-s001.zip]

Archive with 1 entries (1 files):
- jcm-4083202-Supplementary Materials S1.pdf
